# Supplementary material for: Salmonella Infection in Turtles: A Risk for Staff Involved in Wildlife Management?
Source: Animals (Basel). 2021 May 24;11(6):1529. doi: 10.3390/ani11061529 (PMC8225080; doi:10.3390/ani11061529)
Supplement: Supplementary file 1 [file animals-11-01529-s001.zip]

Archive with 1 entries (1 files):
- animals-1205883-supplementary.pdf
